# Supplementary material for: Spelling Errors in Brief Computer-Mediated Texts Implicitly Lead to Linearly Additive Penalties in Trustworthiness
Source: Front Psychol. 2022 May 6;13:873844. doi: 10.3389/fpsyg.2022.873844 (PMC9121982; doi:10.3389/fpsyg.2022.873844)
Supplement: Supplementary file 5 [file Data_Sheet_5.xls]

## Sheet: Anonymised
StartDate	EndDate	Status	Progress	Duration (in seconds)	Finished	RecordedDate	ResponseId	RecipientLastName	DistributionChannel	UserLanguage	Q208	Q209	Q210	Q211	Q44_4	Q45_3	Q75_2	Q84_2	Q78_2	Q61_2	Q85_2	Q63_2	Q67_1	Q86_1	Q69_1	Q73_1	Q87_1	Q75_1	Q79_1	Q88_1	Q81_1	Q85_1	Q89_1	Q87_1	Q91_1	Q90_1	Q93_1	Q97_1	Q91_1	Q99_1	Q103_1	Q92_1	Q105_1
Start Date	End Date	Response Type	Progress	Duration (in seconds)	Finished	Recorded Date	Response ID	Recipient Last Name	Distribution Channel	User Language	How old are you? You may not participate in this study if you are under the age of 18.	What is your gender?	Please select from the following options the category that best describes your profession.	Did you learn to read the English/Roman alphabet during your childhood?	Are the artificial sweeteners in diet soda bad for people with multiple sclerosis? Numerous studies have shown that consuming aspartame can significantly elevate excitotoxins in the blood. When aspartate (as aspartame) is combined in the diet with monoso	Are the artificial sweeteners in diet soda bad for people with multiple sclerosis? There is an online hoax that makes this allegation. Many people make many claims about aspartame. I like to say that the number one side effect of aspartame is testing i	Is multiple sclerosis preventable? We know tht vitamin D has a prophylactic effect against MS. We know that in contrys north of 40 degrees latitude, there is a much higher prevalence of MS, and researchers believe this may be caused by a decrese in expos	Is multiple sclerosis preventable? We know that vitamin D has a prophylactic effect against MS. We know that in contrys north of 40 degrees latitude, there is a much higher prevalence of MS, and researchers believe this may be caused by a decrease in exp	Is multiple sclerosis preventable? We know that vitamin D has a prophylactic effect against MS. We know that in countries north of 40 degrees latitude, there is a much higher prevalence of MS, and researchers believe this may be caused by a decrease in e	Is multiple sclerosis preventable? Yes, MS is cmpletely preventable. To a large degree, MS is a trigger and response problem. Something triggers the immune system and the immune system responds by attacking the nervous system. Preventing MS involves be	Is multiple sclerosis preventable? Yes, MS is completely preventable. To a large degree, MS is a trigger and response problem. Something triggers the immune system and the immune system responds by attacking the nervous system. Preventing MS involves b	Is multiple sclerosis preventable? Yes, MS is completely preventable. To a large degree, MS is a trigger and response problem. Something triggers the immune system and the immune system responds by attacking the nervous system. Preventing MS involves b	Is multiple sclerosis preventable? The qustion of MS being preventable has a vague answer. Multiple sclerosis is said to be heraditary. Some researchers have linked the Epstein-Barr virus or EBV to multiple sclerosis. Avoiding contact and exposure to t	Is multiple sclerosis preventable? The question of MS being preventable has a vague answer. Multiple sclerosis is said to be hereditary. Some researchers have linked the Epstein-Barr virus or EBV to multiple sclerosis. Avoiding contact and exposure to	Is multiple sclerosis preventable? The question of MS being preventable has a vague answer. Multiple sclerosis is said to be hereditary. Some researchers have linked the Epstein-Barr virus or EBV to multiple sclerosis. Avoiding contact and exposure to t	How risky is Tecfidera as a treatment for Multiple Sclerosis? There may be a smalll risk of developing progressive multifocal leukoencephalopathy (PML), which is a rare viral disease of the brain. Three cases of PML have been reported in peeple taking Tec	How risky is Tecfidera as a treatment for Multiple Sclerosis? There may be a small risk of developing progressive multifocal leukoencephalopathy (PML), which is a rare viral disease of the brain. Three cases of PML have been reported in peeple taking Tecf	How risky is Tecfidera as a treatment for Multiple Sclerosis? There may be a small risk of developing progressive multifocal leukoencephalopathy (PML), which is a rare viral disease of the brain. Three cases of PML have been reported in people taking Tecf	How risky is Tecfidera as a treatment for Multiple Sclerosis? Tecfidera is "up theere" in the list of MS medicines that carry some moderate to severe risk, as Tecfidera is one of the MS medicines wich can cause PML (progressive multifocal leukoencephalop	How risky is Tecfidera as a treatment for Multiple Sclerosis? Tecfidera is "up there" in the list of MS medicines that carry some moderate to severe risk, as Tecfidera is one of the MS medicines wich can cause PML (progressive multifocal leukoencephalopa	How risky is Tecfidera as a treatment for Multiple Sclerosis? Tecfidera is "up there" in the list of MS medicines that carry some moderate to severe risk, as Tecfidera is one of the MS medicines which can cause PML (progressive multifocal leukoencephalop	How risky is Tecfidera as a treatment for Multiple Sclerosis? Bewere. I was an Avonex paytient for about 16 years. Getting tired of injecting Avonex, I asked my doctor to switch me to Tecfidera tablets. Within six months my immmune system bottomed out. I	How risky is Tecfidera as a treatment for Multiple Sclerosis? Beware. I was an Avonex paytient for about 16 years. Getting tired of injecting Avonex, I asked my doctor to switch me to Tecfidera tablets. Within six months my immune system bottomed out. I	How risky is Tecfidera as a treatment for Multiple Sclerosis? Beware. I was an Avonex patient for about 16 years. Getting tired of injecting Avonex, I asked my doctor to switch me to Tecfidera tablets. Within six months my immune system bottomed out. I	Does multiple sclerosis decrease intelligence/IQ? I'm pisitive my IQ has dropped drastically. It used to be 157. My memory was like a steeel trap. I was at the top of my game as a programmer. Cnsidered one of the best. Now, they tripple check everything I	Does multiple sclerosis decrease intelligence/IQ? I'm positive my IQ has dropped drastically. It used to be 157. My memory was like a steeel trap. I was at the top of my game as a programmer. Considered one of the best. Now, they tripple check everything	Does multiple sclerosis decrease intelligence/IQ? I'm positive my IQ has dropped drastically. It used to be 157. My memory was like a steel trap. I was at the top of my game as a programmer. Considered one of the best. Now, they triple check everything I	Does multiple sclerosis decrease intelligence/IQ? Cognitiv changes are common in people with MS — apprroximately half of all people with MS will develop problems with cognition. Cognition refers to a range of high-level brain functions, including the abi	Does multiple sclerosis decrease intelligence/IQ? Cognitiv changes are common in people with MS — approximately half of all people with MS will develop problems with cognition. Cognition refers to a range of high-level brain functions, including the abil	Does multiple sclerosis decrease intelligence/IQ? Cognitive changes are common in people with MS — approximately half of all people with MS will develop problems with cognition. Cognition refers to a range of high-level brain functions, including the abi	Does multiple sclerosis decrease intelligence/IQ? Do not despear. Many people with MS exprience cognitive symptoms like short term memory, ability to quickly process information and so on. Something to think about is doing brain exercises. Every day. The	Does multiple sclerosis decrease intelligence/IQ? Do not despair. Many people with MS experience cognitive symptoms like short term memory loss, ability to quickly process information and so on. Something to think about is doing brain exercises. Every da	Does multiple sclerosis decrease intelligence/IQ? Do not despair. Many people with MS experience cognitive symptoms like short term memory loss, ability to quickly process information and so on. Something to think about is doing brain exercises. Every da
{"ImportId":"startDate","timeZone":"America/Denver"}	{"ImportId":"endDate","timeZone":"America/Denver"}	{"ImportId":"status"}	{"ImportId":"progress"}	{"ImportId":"duration"}	{"ImportId":"finished"}	{"ImportId":"recordedDate","timeZone":"America/Denver"}	{"ImportId":"_recordId"}	{"ImportId":"recipientLastName"}	{"ImportId":"distributionChannel"}	{"ImportId":"userLanguage"}	{"ImportId":"QID208"}	{"ImportId":"QID209"}	{"ImportId":"QID210"}	{"ImportId":"QID211"}	{"ImportId":"QID217_4"}	{"ImportId":"QID218_3"}	{"ImportId":"QID256_2"}	{"ImportId":"QID284_2"}	{"ImportId":"QID258_2"}	{"ImportId":"QID260_2"}	{"ImportId":"QID285_2"}	{"ImportId":"QID261_2"}	{"ImportId":"QID263_1"}	{"ImportId":"QID286_1"}	{"ImportId":"QID264_1"}	{"ImportId":"QID266_1"}	{"ImportId":"QID287_1"}	{"ImportId":"QID267_1"}	{"ImportId":"QID269_1"}	{"ImportId":"QID288_1"}	{"ImportId":"QID270_1"}	{"ImportId":"QID272_1"}	{"ImportId":"QID289_1"}	{"ImportId":"QID273_1"}	{"ImportId":"QID275_1"}	{"ImportId":"QID290_1"}	{"ImportId":"QID276_1"}	{"ImportId":"QID278_1"}	{"ImportId":"QID291_1"}	{"ImportId":"QID279_1"}	{"ImportId":"QID281_1"}	{"ImportId":"QID292_1"}	{"ImportId":"QID282_1"}
2019-09-02 05:44:06	2019-09-02 05:48:47	IP Address	100	281	TRUE	2019-09-02 05:48:48	R_bjfSEN5REGFo7Op		anonymous	EN	30-39	Male	Government	I am a native English speaker.	1	40			67			14		48			40			60				21			26			68	13
2019-09-02 05:48:02	2019-09-02 05:54:47	IP Address	100	404	TRUE	2019-09-02 05:54:47	R_2EnmddSgzFFzyt8		anonymous	EN	50-59	Male	Charity, Fundraising	I am a native English speaker.	89	49		84		38			50			64					73		39			27		68					29
2019-09-02 05:54:28	2019-09-02 05:58:55	IP Address	100	267	TRUE	2019-09-02 05:58:56	R_3JFx8zACm0bmEwF		anonymous	EN	20-29	Male	Construction, Engineering	I am a native English speaker.	68	51			51		2				28	23					49			50	48				48			53
2019-09-02 05:58:16	2019-09-02 06:01:35	IP Address	100	199	TRUE	2019-09-02 06:01:36	R_1q7zguqLhwNpeV4		anonymous	EN	30-39	Male	Administration	I am a native English speaker.	86	20		57				22	45					67	21				48				61			94	65
2019-09-02 05:59:47	2019-09-02 06:04:29	IP Address	100	282	TRUE	2019-09-02 06:04:29	R_2bJzJ7kTYwMHOyv		anonymous	EN	20-29	Female	Education	I am a native English speaker.	50	42	26			31				51			49			55		59				37		59					65
2019-09-02 06:00:55	2019-09-02 06:06:40	IP Address	100	345	TRUE	2019-09-02 06:06:40	R_xm7RNLcSlszdyOR		anonymous	EN	30-39	Female	Sales, Retail	I am a native English speaker.	68	52			49			25		17			58			36				18		9			61				48
2019-09-02 06:03:36	2019-09-02 06:07:19	IP Address	100	223	TRUE	2019-09-02 06:07:20	R_1NtatIRRXfEC0Z7		anonymous	EN	50-59	Female	Healthcare	I am a native English speaker.	41	16	16			1			33			0			1			0			0			48				42
2019-09-02 06:03:45	2019-09-02 06:08:33	IP Address	100	288	TRUE	2019-09-02 06:08:34	R_x2T0iTWIEtxIlNv		anonymous	EN	30-39	Female	Education	I am a native English speaker.	66	19			68		37		51				72		28				51				49			62	40
2019-09-02 06:01:20	2019-09-02 06:09:57	IP Address	100	516	TRUE	2019-09-02 06:09:57	R_uxYH2Q3ZF4zVaPT		anonymous	EN	30-39	Female	Administration	I am a native English speaker.	94	16		34			13				34			95			50		63				62	69			15
2019-09-02 06:07:03	2019-09-02 06:10:42	IP Address	100	219	TRUE	2019-09-02 06:10:42	R_3hfgxLs0CfNz8YI		anonymous	EN	40-49	Male	Education	I am a native English speaker.	27	18		22		13				18		20				22		15				12			14				16
2019-09-02 06:08:09	2019-09-02 06:10:52	IP Address	100	163	TRUE	2019-09-02 06:10:52	R_1IaCa2M5Y1wNx9R		anonymous	EN	30-39	Male	Transportation	I am a native English speaker.	86	0	0					41			64			77			12			12	0					65		36
2019-09-02 06:07:29	2019-09-02 06:12:21	IP Address	100	291	TRUE	2019-09-02 06:12:21	R_10q46Po63tqSxux		anonymous	EN	20-29	Female	Sales, Retail	I am a native English speaker.	49	43			79			2			39	87				62				62			15	57				62
2019-09-02 06:07:49	2019-09-02 06:12:30	IP Address	100	280	TRUE	2019-09-02 06:12:30	R_ysGS5IbqAov1ZLz		anonymous	EN	20-29	Female	Arts - Other (eg music)	I am a native English speaker.	51	68		88			47			63				94	13				27			1				81			93
2019-09-02 06:10:48	2019-09-02 06:13:57	IP Address	100	188	TRUE	2019-09-02 06:13:57	R_UyC5Szoq4RhsiY1		anonymous	EN	30-39	Male	Construction, Engineering	I am a native English speaker.	64	40	58					61		60		32			49			42				54				57			62
2019-09-02 06:09:32	2019-09-02 06:13:58	IP Address	100	266	TRUE	2019-09-02 06:13:59	R_10VPoIYwBQ7uubY		anonymous	EN	40-49	Female	Administration	I am a native English speaker.	84	12	54				69		71					83			93	29			3				90		31
2019-09-02 06:09:10	2019-09-02 06:15:00	IP Address	100	349	TRUE	2019-09-02 06:15:00	R_6FNoHdJXqfoQwVj		anonymous	EN	20-29	Male	Government	I am a native English speaker.	3	97			80	0					52	40					18	0			0			74				6
2019-09-02 06:12:50	2019-09-02 06:15:48	IP Address	100	177	TRUE	2019-09-02 06:15:48	R_3pnmRu1HGjZDFrU		anonymous	EN	40-49	Female	Education	I am a native English speaker.	51	51		48		47			49				49		48				37				48		46		46
2019-09-02 06:11:24	2019-09-02 06:16:13	IP Address	100	289	TRUE	2019-09-02 06:16:14	R_ABrujjOP5XidSmt		anonymous	EN	20-29	Female	Rather not say	I am a native English speaker.	81	5			78			65			13		19				4	0			0					74		50
2019-09-02 06:06:45	2019-09-02 06:16:21	IP Address	100	576	TRUE	2019-09-02 06:16:22	R_3matum4d0i7bcyk		anonymous	EN	50-59	Female	Arts - Other (eg music)	I am a native English speaker.	74	0	56			0			6				80			68				66			76		92		24
2019-09-02 06:14:28	2019-09-02 06:16:35	IP Address	100	127	TRUE	2019-09-02 06:16:36	R_2SitXDigO1JcNvc		anonymous	EN	30-39	Male	Manufacturing	I am a native English speaker.	48	47	50			52			50					46			47			48		52		47				51
2019-09-02 06:10:20	2019-09-02 06:16:39	IP Address	100	378	TRUE	2019-09-02 06:16:39	R_ApuqLMW4dNwKyWt		anonymous	EN	30-39	Female	Education	I am fluently bilingual, and I started learning to speak and read English before the age of 10.	48	51		51			21		52					62		48				38			20	43					45
2019-09-02 06:11:15	2019-09-02 06:16:44	IP Address	100	328	TRUE	2019-09-02 06:16:45	R_2dBhgJ0sos9gz4D		anonymous	EN	30-39	Male	Rather not say	I am a native English speaker.	29	75			68		89				76		82		68				77		37				41			50
2019-09-02 06:12:33	2019-09-02 06:16:50	IP Address	100	256	TRUE	2019-09-02 06:16:50	R_1ojs51g4odIOIWV		anonymous	EN	50-59	Female	Administration	I am a native English speaker.	78	66			77		30			40		39				55				67		47				59	12
2019-09-02 06:08:49	2019-09-02 06:16:54	IP Address	100	485	TRUE	2019-09-02 06:16:55	R_1liSDz97BwU34Ah		anonymous	EN	30-39	Rather not say	Administration	I am a native English speaker.	45	31		35		3				31			52		25				12			6		59					44
2019-09-02 06:13:39	2019-09-02 06:18:38	IP Address	100	298	TRUE	2019-09-02 06:18:38	R_2UVLcPXMFSUztCD		anonymous	EN	30-39	Male	Administration	I am a native English speaker.	70	56		54				60		71		73				59			53		37					49	59
2019-09-02 06:12:01	2019-09-02 06:18:56	IP Address	100	414	TRUE	2019-09-02 06:18:56	R_1gpVNysSp480EMd		anonymous	EN	20-29	Female	Sales, Retail	I am a native English speaker.	65	46	47					33	47					56			52			67			43		29				39
2019-09-02 06:15:45	2019-09-02 06:19:04	IP Address	100	198	TRUE	2019-09-02 06:19:05	R_1n2rj68VdwAl5A6		anonymous	EN	20-29	Female	Administration	I am a native English speaker.	47	58			48	55				60				39			54		81				80			30			41
2019-09-02 06:09:09	2019-09-02 06:19:05	IP Address	100	595	TRUE	2019-09-02 06:19:05	R_3fNmkUdPUqsdDli		anonymous	EN	30-39	Female	Education	I am a native English speaker.	100	16	95					100		29				100			50		88		0				75		7
2019-09-02 06:14:51	2019-09-02 06:19:21	IP Address	100	269	TRUE	2019-09-02 06:19:21	R_9uGcszZENHcGiIx		anonymous	EN	20-29	Female	Healthcare	I am a native English speaker.	27	70		78			9				14	77			47			72				24				62		69
2019-09-02 06:17:57	2019-09-02 06:19:51	IP Address	100	114	TRUE	2019-09-02 06:19:51	R_2eVv5IsUqBkmUkr		anonymous	EN	30-39	Male	Administration	I am a native English speaker.	6	33	85				2				67			65			4			14		2			67			8
2019-09-02 06:15:28	2019-09-02 06:19:54	IP Address	100	265	TRUE	2019-09-02 06:19:54	R_2rNl1T9mFrm2V3q		anonymous	EN	30-39	Female	Hospitality, Travel, Recreation	I am a native English speaker.	11	83			27		16		18				68			38				15	1			5					71
2019-09-02 06:16:20	2019-09-02 06:20:09	IP Address	100	228	TRUE	2019-09-02 06:20:09	R_DqNCnXox1EbMeGd		anonymous	EN	20-29	Male	Other	I am a native English speaker.	29	74		10		22			73			35			16			11				0			58			24
2019-09-02 06:17:42	2019-09-02 06:20:42	IP Address	100	180	TRUE	2019-09-02 06:20:42	R_2VBzvDaCIbcBZty		anonymous	EN	20-29	Male	IT, Technology	I am a native English speaker.	32	48		38				1	41					48		59				22	8			66			43
2019-09-02 06:19:04	2019-09-02 06:21:05	IP Address	100	121	TRUE	2019-09-02 06:21:05	R_ukqbuNPlpzXXKH7		anonymous	EN	20-29	Female	Administration	I am a native English speaker.	99	6		23		0				85		72				4			4				2		6				33
2019-09-02 06:13:41	2019-09-02 06:21:27	IP Address	100	465	TRUE	2019-09-02 06:21:27	R_3NwZRpyPdZeYlEv		anonymous	EN	40-49	Male	IT, Technology	I am a native English speaker.	22	48			68		6				56	10			3				54			17		6				16
2019-09-02 06:17:39	2019-09-02 06:21:39	IP Address	100	240	TRUE	2019-09-02 06:21:40	R_8epV5TRfd9Dri7L		anonymous	EN	40-49	Female	Government	I am a native English speaker.	83	1	8				24			21				58			38	2					13	62			41
2019-09-02 06:14:59	2019-09-02 06:21:47	IP Address	100	408	TRUE	2019-09-02 06:21:48	R_1MXP9OKq5HAm10p		anonymous	EN	30-39	Female	Education	I am a native English speaker.	70	7	44			46					76	47				53			24		0					80	0
2019-09-02 06:14:44	2019-09-02 06:21:55	IP Address	100	431	TRUE	2019-09-02 06:21:55	R_x3IkJfM8pUkyTJL		anonymous	EN	20-29	Female	Hospitality, Travel, Recreation	I am a native English speaker.	85	27	73					27		67			34		87			11					11			50			13
2019-09-02 06:14:31	2019-09-02 06:22:28	IP Address	100	477	TRUE	2019-09-02 06:22:29	R_3NJVC9BJUtbhPfU		anonymous	EN	40-49	Male	Transportation	I am a native English speaker.	49	77		32		10					22		53		63			74			34				73				60
2019-09-02 06:20:33	2019-09-02 06:22:47	IP Address	100	133	TRUE	2019-09-02 06:22:47	R_2CweRY54iwqpFVL		anonymous	EN	40-49	Male	Arts - Other (eg music)	I am a native English speaker.	81	26	86				18		84			45				69				14	10				19			35
2019-09-02 06:16:08	2019-09-02 06:23:29	IP Address	100	440	TRUE	2019-09-02 06:23:29	R_1rcR7yAXIWIJOOy		anonymous	EN	50-59	Female	Hospitality, Travel, Recreation	I am a native English speaker.	43	31			48	18				48				57			42	10				33				59	41
2019-09-02 06:10:14	2019-09-02 06:23:38	IP Address	100	804	TRUE	2019-09-02 06:23:39	R_2agiUFxfTpPbrdZ		anonymous	EN	30-39	Female	Healthcare	I am a native English speaker.	10	1		60				1			29		86			74		71					63	94			4
2019-09-02 06:17:30	2019-09-02 06:23:49	IP Address	100	379	TRUE	2019-09-02 06:23:50	R_1IXVG0soUqqaYm0		anonymous	EN	30-39	Female	Arts - Other (eg music)	I am a native English speaker.	39	52	71					3			44		72		24				60				72	77					79
2019-09-02 06:22:00	2019-09-02 06:23:53	IP Address	100	112	TRUE	2019-09-02 06:23:53	R_2tgsDh7m14CYH05		anonymous	EN	30-39	Female	Education	I am a native English speaker.	29	27	21					34		24				34		26		44			44					39		28
2019-09-02 06:16:00	2019-09-02 06:23:57	IP Address	100	476	TRUE	2019-09-02 06:23:58	R_3HvoHVkHoG6Krc1		anonymous	EN	30-39	Female	Education	I am a native English speaker.	37	72			67			11	57				67				62			68		13				36		54
2019-09-02 06:18:23	2019-09-02 06:24:42	IP Address	100	378	TRUE	2019-09-02 06:24:42	R_1f8cQckAns9UDez		anonymous	EN	20-29	Female	Government	I am fluently bilingual, and I started learning to speak and read English before the age of 10.	77	52			55			60		66			80		17				27			23			75		9
2019-09-02 06:18:48	2019-09-02 06:25:44	IP Address	100	416	TRUE	2019-09-02 06:25:45	R_XyP8ZMaAsl801z3		anonymous	EN	50-59	Female	Financial	I am a native English speaker.	46	55		68			8		21				65			48		41					43			51			26
2019-09-02 06:22:03	2019-09-02 06:26:04	IP Address	100	240	TRUE	2019-09-02 06:26:04	R_0HbBYqQwOhcVqnf		anonymous	EN	50-59	Female	Education	I am a native English speaker.	73	29			89	30					6	83			48				27			81			97			57
2019-09-02 06:19:44	2019-09-02 06:26:31	IP Address	100	406	TRUE	2019-09-02 06:26:31	R_1CDTcr4MGFF4Fo7		anonymous	EN	60-69	Male	IT, Technology	I am a native English speaker.	11	14		11		4					47			65			76			80	3					49			64
2019-09-02 06:18:44	2019-09-02 06:26:49	IP Address	100	485	TRUE	2019-09-02 06:26:50	R_1hxN96QyE0Hw47A		anonymous	EN	50-59	Male	IT, Technology	I am a native English speaker.	69	24			71		16		49			72					84			51			31	38			14
2019-09-02 06:23:11	2019-09-02 06:27:20	IP Address	100	248	TRUE	2019-09-02 06:27:20	R_3qsbhdqoWNFsVyj		anonymous	EN	30-39	Female	Administration	I am fluently bilingual, and I started learning to speak and read English before the age of 10.	79	2	23			9					97		95		60				23		40			99			19
2019-09-02 06:25:54	2019-09-02 06:27:39	IP Address	100	105	TRUE	2019-09-02 06:27:40	R_DI7aOBml5ho5dOp		anonymous	EN	20-29	Male	IT, Technology	I am a native English speaker.	80	7			33			49		30				66			25	62				28			48				18
2019-09-02 06:24:12	2019-09-02 06:28:03	IP Address	100	230	TRUE	2019-09-02 06:28:04	R_1Fy5j85AvGolLOY		anonymous	EN	30-39	Female	Healthcare	I am a native English speaker.	51	50	52					49		55		50				47		47					47	49			52
2019-09-02 06:22:27	2019-09-02 06:28:05	IP Address	100	337	TRUE	2019-09-02 06:28:05	R_sAb5ROBok1JPXGN		anonymous	EN	40-49	Female	Administration	I am a native English speaker.	87	93			38		3		2					29		42				15		10			30		37
2019-09-02 06:25:25	2019-09-02 06:28:30	IP Address	100	184	TRUE	2019-09-02 06:28:31	R_1mIXmBLJmxTi4bj		anonymous	EN	40-49	Female	Education	I am a native English speaker.	100	1			2	0					95			91	1				8				100	26					16
2019-09-02 06:26:05	2019-09-02 06:29:14	IP Address	100	189	TRUE	2019-09-02 06:29:15	R_3qsWtjHrikecUXh		anonymous	EN	30-39	Female	Graphic Design, Visual Arts	I am a native English speaker.	46	1	0				1			1		1					47	2			5			4				52
2019-09-02 06:22:12	2019-09-02 06:29:43	IP Address	100	450	TRUE	2019-09-02 06:29:43	R_2fJ5lSyXE3NYOTz		anonymous	EN	30-39	Female	Legal	I am a native English speaker.	60	39		27				68		71			71				39			22		21				54		51
2019-09-02 06:25:34	2019-09-02 06:29:43	IP Address	100	248	TRUE	2019-09-02 06:29:43	R_3nd5DdTnOtL4AMt		anonymous	EN	30-39	Male	Transportation	I am a native English speaker.	72	40		45				35		49			40				39	21			2				54			41
2019-09-02 06:25:13	2019-09-02 06:29:54	IP Address	100	280	TRUE	2019-09-02 06:29:54	R_2rVnLliK3Pb8EJm		anonymous	EN	20-29	Female	Education	I am a native English speaker.	29	52	12				29		55				75			43			9		38				35				79
2019-09-02 06:26:09	2019-09-02 06:30:03	IP Address	100	233	TRUE	2019-09-02 06:30:03	R_22taToqAoo2e8ri		anonymous	EN	20-29	Female	Healthcare	I am a native English speaker.	77	24	38				70			69		63					87			90			52			82		14
2019-09-02 06:28:06	2019-09-02 06:30:15	IP Address	100	129	TRUE	2019-09-02 06:30:16	R_1JRgYgSt8Llc9Zb		anonymous	EN	20-29	Female	Administration	I am a native English speaker.	48	27		62			30		64					78	6			6				8		4			10
2019-09-02 06:24:41	2019-09-02 06:31:15	IP Address	100	393	TRUE	2019-09-02 06:31:15	R_3Lh976BH9a7sve9		anonymous	EN	60-69	Male	Administration	I am a native English speaker.	48	48		30		26					28			87	39				80		78			76					24
2019-09-02 06:25:34	2019-09-02 06:31:16	IP Address	100	342	TRUE	2019-09-02 06:31:17	R_pKmpPPoXvZotCU1		anonymous	EN	30-39	Male	Sales, Retail	I am a native English speaker.	44	49			62			62			55		70			51			68				44			53	57
2019-09-02 06:25:54	2019-09-02 06:31:17	IP Address	100	322	TRUE	2019-09-02 06:31:17	R_2yjVCj3pNFMDYWW		anonymous	EN	30-39	Female	Financial	I am a native English speaker.	66	15		37				47			31		45				53			21		37				83		42
2019-09-02 06:22:08	2019-09-02 06:31:18	IP Address	100	550	TRUE	2019-09-02 06:31:18	R_3kiBmuuFun58V0e		anonymous	EN	50-59	Male	Sales, Retail	I am a native English speaker.	54	78			78		40		16			72			36					86			81			88			86
2019-09-02 06:28:04	2019-09-02 06:31:48	IP Address	100	224	TRUE	2019-09-02 06:31:48	R_3EHdr5ysiqCBfZQ		anonymous	EN	40-49	Male	IT, Technology	I am a native English speaker.	29	32	47			54					36		35		43				32				63			50	71
2019-09-02 06:26:41	2019-09-02 06:31:48	IP Address	100	306	TRUE	2019-09-02 06:31:48	R_1MLJLutqcJROiHL		anonymous	EN	30-39	Female	Graphic Design, Visual Arts	I am a native English speaker.	37	58	42			10				49		56			24			45					10			68			37
2019-09-02 06:24:53	2019-09-02 06:32:00	IP Address	100	426	TRUE	2019-09-02 06:32:00	R_25tklHW7xz1gK5j		anonymous	EN	40-49	Female	Administration	I am a native English speaker.	77	32			60	3			7			66					90			53	27				85		46
2019-09-02 06:27:26	2019-09-02 06:32:24	IP Address	100	297	TRUE	2019-09-02 06:32:24	R_cDeOt9g7VllcDvP		anonymous	EN	20-29	Female	Sales, Retail	I am a native English speaker.	62	27			45		74				99			50			54			55	80			78				49
2019-09-02 06:22:06	2019-09-02 06:32:36	IP Address	100	629	TRUE	2019-09-02 06:32:36	R_1rfuMPvI1iBZR7Q		anonymous	EN	40-49	Female	Administration	I am a native English speaker.	70	38		57		60					50		69			76			70				54		52				58
2019-09-02 06:22:04	2019-09-02 06:33:09	IP Address	100	665	TRUE	2019-09-02 06:33:09	R_3IY3tKZpyVNSTuB		anonymous	EN	30-39	Female	Manufacturing	I am a native English speaker.	61	34	92				39		72					91		24		38				8			82		55
2019-09-02 06:27:52	2019-09-02 06:33:18	IP Address	100	326	TRUE	2019-09-02 06:33:18	R_2U2V2RlBdtwOPPy		anonymous	EN	30-39	Female	Administration	I am a native English speaker.	45	69		82				0			1	48					51			68		0			19			81
2019-09-02 06:28:07	2019-09-02 06:33:22	IP Address	100	315	TRUE	2019-09-02 06:33:22	R_3h0dPRbfSP72jf3		anonymous	EN	30-39	Female	Administration	I am fluently bilingual, and I started learning to speak and read English before the age of 10.	66	23	35			54				55				74	59					35			27	23					23
2019-09-02 06:23:24	2019-09-02 06:33:28	IP Address	100	603	TRUE	2019-09-02 06:33:28	R_OdLNk6eBL9G7sGZ		anonymous	EN	30-39	Female	Administration	I am a native English speaker.	77	50		39				30	21			29				8				96		97		100					84
2019-09-02 06:26:59	2019-09-02 06:33:49	IP Address	100	410	TRUE	2019-09-02 06:33:49	R_3NWgoqZiA3eTbgJ		anonymous	EN	50-59	Female	Administration	I am a native English speaker.	60	4			11		5			3			20		3			3			3				57		3
2019-09-02 06:24:57	2019-09-02 06:34:39	IP Address	100	581	TRUE	2019-09-02 06:34:39	R_1r8EqHw8Vw4fKiU		anonymous	EN	50-59	Male	Other	I am a native English speaker.	52	55		40		11					8			52	6			44				26		55				35
2019-09-02 06:30:11	2019-09-02 06:34:53	IP Address	100	281	TRUE	2019-09-02 06:34:53	R_Y4SqagcRldwVEuB		anonymous	EN	20-29	Female	Construction, Engineering	I am a native English speaker.	73	70		58				58			60		53			55			66				63	31				40
2019-09-02 06:25:04	2019-09-02 06:34:55	IP Address	100	590	TRUE	2019-09-02 06:34:55	R_3EPX5QQeA1koaBw		anonymous	EN	40-49	Male	IT, Technology	I am a native English speaker.	14	93	4			2				3				21		16			21			5				8		6
2019-09-02 06:31:17	2019-09-02 06:35:11	IP Address	100	234	TRUE	2019-09-02 06:35:11	R_pMekxNbkZwHUojT		anonymous	EN	20-29	Female	Education	I am a native English speaker.	49	51		65			8			78			63				49			9		17				57			63
2019-09-02 06:31:21	2019-09-02 06:35:18	IP Address	100	237	TRUE	2019-09-02 06:35:19	R_6xwOuKTVnSKIyIN		anonymous	EN	30-39	Male	Manufacturing	I am a native English speaker.	75	16	2				58		44			85			82			40					4			64		57
2019-09-02 06:31:34	2019-09-02 06:35:37	IP Address	100	243	TRUE	2019-09-02 06:35:38	R_9Zu9GCdZWHNZxkZ		anonymous	EN	40-49	Female	IT, Technology	I am a native English speaker.	52	38	67					16		28		63			17					68			55		77				70
2019-09-02 06:31:40	2019-09-02 06:35:52	IP Address	100	252	TRUE	2019-09-02 06:35:52	R_3Jq1L4Pm6LvUFuf		anonymous	EN	30-39	Female	Public Relations, Communications	I am a native English speaker.	49	32		15		34				33		27				62			28		29				40		42
2019-09-02 06:30:59	2019-09-02 06:35:53	IP Address	100	294	TRUE	2019-09-02 06:35:54	R_NX5c5mIhNlI3jGx		anonymous	EN	50-59	Female	Sales, Retail	I am a native English speaker.	77	30	14			9			28				85			53		13			3			19			36
2019-09-02 06:32:08	2019-09-02 06:36:06	IP Address	100	238	TRUE	2019-09-02 06:36:06	R_1FJqCVjIPT4MtpW		anonymous	EN	30-39	Female	Construction, Engineering	I am a native English speaker.	100	53		100			100				86			90			34	97			99				69		97
2019-09-02 06:31:06	2019-09-02 06:36:16	IP Address	100	309	TRUE	2019-09-02 06:36:17	R_3g7rMDPhfA7CMW4		anonymous	EN	30-39	Male	Graphic Design, Visual Arts	I am a native English speaker.	14	52			48	3					49			73	2			3					47			70		0
2019-09-02 06:27:57	2019-09-02 06:36:19	IP Address	100	502	TRUE	2019-09-02 06:36:19	R_3k0QzRPjnn39tWw		anonymous	EN	30-39	Male	Administration	I am a native English speaker.	30	76			69		7		17			30				38				26		2		23					61
2019-09-02 06:31:46	2019-09-02 06:36:33	IP Address	100	286	TRUE	2019-09-02 06:36:33	R_2SoCbBHlDtWnCUE		anonymous	EN	40-49	Female	Education	I am a native English speaker.	60	45			73			25			54		80			65				82			80	51					86
2019-09-02 06:23:25	2019-09-02 06:36:34	IP Address	100	789	TRUE	2019-09-02 06:36:35	R_2UVjA6fdQcuZnTW		anonymous	EN	20-29	Female	Financial	I am a native English speaker.	38	0		6				1		5				40			26		1			10		25				2
2019-09-02 06:31:17	2019-09-02 06:36:46	IP Address	100	328	TRUE	2019-09-02 06:36:46	R_pEOi7ovxM3ruKjL		anonymous	EN	30-39	Female	Administration	I am a native English speaker.	71	28	0				0				23	0			0			0			24					100	28
2019-09-02 06:31:55	2019-09-02 06:36:54	IP Address	100	298	TRUE	2019-09-02 06:36:54	R_2X73rQWCIxiZTKz		anonymous	EN	20-29	Female	Administration	I am a native English speaker.	0	49			33		0		5					1		39			18			17				49			17
2019-09-02 06:31:54	2019-09-02 06:37:43	IP Address	100	349	TRUE	2019-09-02 06:37:44	R_29b2ungvs6Un8CB		anonymous	EN	20-29	Female	Administration	I am a native English speaker.	94	27	97			48				89		100					84	67			94				100		63
2019-09-02 06:34:12	2019-09-02 06:37:47	IP Address	100	214	TRUE	2019-09-02 06:37:47	R_yI5fqlGVvjftG7v		anonymous	EN	60-69	Male	Administration	I am a native English speaker.	63	8		53				31			74	60				17				68			21			79		69
2019-09-02 06:25:58	2019-09-02 06:38:05	IP Address	100	727	TRUE	2019-09-02 06:38:05	R_1oBhMeww5xucLqv		anonymous	EN	50-59	Female	Administration	I am a native English speaker.	35	21			78			12	20				62				21		64		86				70				58
2019-09-02 06:31:57	2019-09-02 06:38:12	IP Address	100	374	TRUE	2019-09-02 06:38:12	R_27ptfFYjEQw82qe		anonymous	EN	20-29	Male	Charity, Fundraising	I am a native English speaker.	59	47	1				1		20					63			34		12			18			62		1
2019-09-02 06:26:36	2019-09-02 06:38:22	IP Address	100	706	TRUE	2019-09-02 06:38:23	R_1mfVkXfZvnbNM8Z		anonymous	EN	40-49	Female	Hospitality, Travel, Recreation	I am a native English speaker.	45	43			21			40	29				35		18					15		40		38				37
2019-09-02 06:32:12	2019-09-02 06:39:02	IP Address	100	409	TRUE	2019-09-02 06:39:02	R_PuHvg9ZwUtA2sXn		anonymous	EN	20-29	Female	Other	I am a native English speaker.	50	25			72	61				49				74			44		12				44	29					6
2019-09-02 06:31:02	2019-09-02 06:39:55	IP Address	100	532	TRUE	2019-09-02 06:39:55	R_0JtdYHIG0RWmQhz		anonymous	EN	30-39	Male	Sales, Retail	I am a native English speaker.	77	35			62	53			37				63		35					64	6				57			61
2019-09-02 06:43:54	2019-09-02 06:48:36	IP Address	100	281	TRUE	2019-09-02 06:48:36	R_OAPMTo3BW9ifIOd		anonymous	EN	50-59	Male	Education	I am a native English speaker.	30	49	61					30	34					32	32			33			9					28	6
2019-09-02 06:52:04	2019-09-02 07:00:08	IP Address	100	484	TRUE	2019-09-02 07:00:09	R_2pYObWvav01mU7K		anonymous	EN	60-69	Male	IT, Technology	I am a native English speaker.	44	53			70	13				31			44				45	20					36			52			21
2019-09-02 07:15:39	2019-09-02 07:21:09	IP Address	100	330	TRUE	2019-09-02 07:21:09	R_1OHp0NCIgt5z9qH		anonymous	EN	60-69	Female	Administration	I am a native English speaker.	50	72		82			14				60	27				1			15			53			92			51
																	VitD			Trigger			EBV			Small Risk			Up There			Avonex			Programmer			Half			Exercises
															55.17	39.03	41.7273	48.2121	57.2059	24.1176	26.8485	33.7273	38.4242	44.0294	47.6667	48.3636	59.7353	62.3636	30.9394	44.6364	47.9412	30.9697	39.3636	46.6471	26.5	24.5588	45.3824	48.5455	58.1818	60.2941	32.9394	40.2727	48.0882
															24.3945	23.6218	30.8092	24.3025	21.1141	21.5727	27.687	24.4684	21.7371	24.2755	26.8755	26.8489	19.1316	23.7142	24.3258	20.2744	23.4623	27.063	25.7692	26.7841	30.961	22.8608	24.768	27.2833	25.1911	19.6045	24.0299	21.0153	25.1039
															100	100	33	33	34	34	33	33	33	34	33	33	34	33	33	33	34	33	33	34	32	34	34	33	33	34	33	33	34
															2.43945	2.36218	5.36319	4.23052	3.62104	3.69968	4.81969	4.25941	3.78394	4.16322	4.67842	4.67379	3.28105	4.12811	4.23458	3.52932	4.02376	4.71106	4.48584	4.59343	5.47318	3.9206	4.24768	4.74942	4.38521	3.36214	4.18306	3.65829	4.30528
